# Supplementary material for: Association of Vegetable Consumption with Stroke in China: A Longitudinal Study
Source: Nutrients. 2023 Mar 24;15(7):1583. doi: 10.3390/nu15071583 (PMC10096659; doi:10.3390/nu15071583)
Supplement: Supplementary file 1 [file nutrients-15-01583-s001.zip]

Archive with 1 entries (1 files):
- nutrients-2287273-supplementary.docx
